# Supplementary material for: Study specific prediction intervals for random‐effects meta‐analysis: A tutorial: Prediction intervals in meta‐analysis
Source: Res Synth Methods. 2021 Jun 3;12(4):429–47. doi: 10.1002/jrsm.1490 (PMC8361666; doi:10.1002/jrsm.1490)
Supplement: Supplementary file 1 — AppendixS1. Supplementary Information [file JRSM-12-429-s001.zip]

Archive with 8 entries (8 files):
- JRSM_1490_Blups_alz.png
- JRSM_1490_Blups_PTSD.png
- JRSM_1490_figs_quan_n50.png
- JRSM_1490_figs_sim_n50.png
- JRSM_1490_si_sim.pdf
- JRSM_1490_supplements_analytical.pdf
- JRSM_1490_WileyNJD-AMA.bst
- JRSM_1490_WileyNJD-v2.cls
